# Supplementary material for: Neem Leaf Extract Exhibits Anti-Aging and Antioxidant Effects from Yeast to Human Cells
Source: Nutrients. 2024 May 16;16(10):1506. doi: 10.3390/nu16101506 (PMC11124485; doi:10.3390/nu16101506)
Supplement: Supplementary file 1 [file nutrients-16-01506-s001.zip]

Archive with 1 entries (1 files):
- nutrients-2992343-supplementary.pdf
